# Supplementary material for: Removal of Aromatic Chlorinated Pesticides from Aqueous Solution Using β-Cyclodextrin Polymers Decorated with Fe3O4 Nanoparticles
Source: Polymers (Basel). 2018 Sep 19;10(9):1038. doi: 10.3390/polym10091038 (PMC6403796; doi:10.3390/polym10091038)
Supplement: Supplementary file 1 [file polymers-10-01038-s001.zip]

Archive with 1 entries (1 files):
- polymers-338433-SI.pdf
